# Supplementary material for: Black Scoter habitat use along the southeastern coast of the United States
Source: Ecol Evol. 2021 Jul 27;11(16):10813–20. doi: 10.1002/ece3.7746 (PMC8366858; doi:10.1002/ece3.7746)
Supplement: Supplementary file 1 — Code S1 [file ECE3-11-10813-s001.txt]

# This software has been approved for release by the U.S. Geological Survey 
# (USGS). Although the software has been subjected to rigorous review, 
# the USGS reserves the right to update the software as needed pursuant to 
# further analysis and review. No warranty, expressed or implied, is made by 
# the USGS or the U.S. Government as to the functionality of the software 
# and related material nor shall the fact of release constitute any such 
# warranty. Furthermore, the software is released on condition that 
# neither the USGS nor the U.S. Government shall be held liable for any 
# damages resulting from its authorized or unauthorized use.


model{
  #priors

#indicator variables

 for(s in 1:zcov){
    gam[s] ~ dbern(0.5) 
    beta[s] <- gam.adj[s]*delta[s]
    delta[s] ~ dnorm(0,tau)
 }
  
#adjusted indicator variables

  gam.adj[1] <- gam[1]
  gam.adj[2] <- gam[2]
  gam.adj[3] <- gam[2]*gam[3]
  gam.adj[4] <- gam[4]
  gam.adj[5] <- gam[5]
  gam.adj[6] <- gam[5]*gam[6]
  gam.adj[7] <- gam[7]
  gam.adj[8] <- gam[7]*gam[8]
  gam.adj[9] <- gam[9]
  gam.adj[10] <- gam[9]*gam[10]
  gam.adj[11] <- gam[11]
  gam.adj[12] <- gam[1]*gam[2]*gam[12]
  gam.adj[13] <- gam[1]*gam[5]*gam[13]
    
  tau ~ dgamma(1,1)
  beta0 ~ dnorm(0,0.01)
  size ~ dunif(0,10)
  
  #likelihood
    for(i in 1:nsite){
    log(mu[i]) <- beta0 + 
      beta[1]*NAO[i] + 
      beta[2]*bathy[i] + 
      beta[3]*(bathy[i]^2) +
      beta[4]*slope[i] + 
      beta[5]*dist[i] + 
      beta[6]*(dist[i]^2) + 
      beta[7]*wind[i] + 
      beta[8]*(wind[i]^2) +
      beta[9]*wave[i] +
      beta[10]*(wave[i]^2) +
      beta[11]*lat[i] + 
      beta[12]*NAO[i]*bathy[i] +
      beta[13]*NAO[i]*dist[i] 
        
        mu.eff[i] <- mu[i]
        y[i] ~ dnbinom(p[i],size)
        p[i] <- size/(mu.eff[i]+size)
        
    #fit stats
   
    E[i] <- sum((sqrt(y[i])-sqrt((size*(1-p[i]))/p[i]))^2)
    y.pred[i] ~ dnbinom(p[i],size)
    E.pred[i] <- sum((sqrt(y.pred[i])-sqrt((size*(1-p[i]))/p[i]))^2)
    }
    
    fit <- sum(E)
    fit.new <- sum(E.pred)
  
}
    
